# Supplementary material for: Identification of Benzothiophene-Derived Inhibitors of Flaviviruses by Targeting RNA-Dependent RNA Polymerase
Source: Viruses. 2025 Jan 23;17(2):145. doi: 10.3390/v17020145 (PMC11861172; doi:10.3390/v17020145)
Supplement: Supplementary file 1 [file viruses-17-00145-s001.zip]

Archive with 1 entries (1 files):
- viruses-3417277-supplementary.pdf
